# Supplementary material for: Vasodilator Responses of Perivascular Adipose Tissue-Derived Hydrogen Sulfide Stimulated with L-Cysteine in Pregnancy Hypertension-Induced Endothelial Dysfunction in Rats
Source: Antioxidants (Basel). 2023 Oct 26;12(11):1919. doi: 10.3390/antiox12111919 (PMC10669374; doi:10.3390/antiox12111919)
Supplement: Supplementary file 1 [file antioxidants-12-01919-s001.zip]

Archive with 1 entries (1 files):
- antioxidants-2657962-supplementary.pdf
